# Supplementary material for: Association of Gut Microbiota Enterotypes with Blood Trace Elements in Women with Infertility
Source: Nutrients. 2022 Aug 4;14(15):3195. doi: 10.3390/nu14153195 (PMC9370633; doi:10.3390/nu14153195)
Supplement: Supplementary file 1 [file nutrients-14-03195-s001.zip]

Archive with 1 entries (1 files):
- nutrients-1806494-supplementary.pdf
